# Supplementary material for: Increasing venous thromboembolism risk assessment through a whole hospital-based intervention: a pre-post service evaluation to demonstrate quality improvement
Source: Int J Qual Health Care. 2024 Mar 1;36(1):mzae019. doi: 10.1093/intqhc/mzae019 (PMC10928308; doi:10.1093/intqhc/mzae019)
Supplement: mzae019_Supp [file mzae019_supp.zip]

Archive with 1 entries (1 files):
- suppl_data/SQUIRE Checklist.docx
